# Supplementary material for: Artemisinin-based combination therapy availability and use in the private sector of five AMFm phase 1 countries
Source: Malar J. 2013 Apr 22;12:135. doi: 10.1186/1475-2875-12-135 (PMC3637826; doi:10.1186/1475-2875-12-135)
Supplement: Additional file 1 — “Table: Primary suppliers of anti-malarial medication for urban and rural outlets”. Personnel at each outlet were asked to indicate the primary supplier of anti-malarial medications. This table indicates the number and percentage of outlets citing each supplier type as their primary source of anti-malarials. [file 1475-2875-12-135-S1.xls]

## Sheet: Sheet1
Table: Primary suppliers of anti-malarial medication for urban and rural outlets
	Ghana		Kenya		Nigeria		Tanzania		Uganda
	Urban (n=97)	Rural (n=20)	Urban (n=68)	Rural (n=38)	Urban (n=82)	Rural (n=38)	Urban (n=89)	Rural (n=24)	Urban (n=74)	Rural (n=39)
Supplier Type, n (%)
General Wholesaler	-	-	-	1 (2.6)	9 (10.8)	1 (2.6)	8 (9.0)	1 (4.1)	1 (1.35)	1 (2.56)
Medication Wholesaler	95 (97.9)	20 (100.0)	66 (97.1)	31 (81.6)	35 (42.7)	18 (47.4)	74 (83.2)	8 (33.3)	61 (82.43)	21 (53.85)
Pharmacy	-	-	-	6 (15.8)	3 (3.7)	-	5 (5.6)	14 (58.3)	6 (8.11)	16 (41.03)
Other	2 (2.1)	-	2 (2.9)	-	35 (42.7)	19 (50.0)	2 (2.3)	1 (4.2)	6 (8.11)	1 (2.56)
